# Supplementary material for: Analysis of Genomic Alterations Associated with Recurrence in Early Stage HER2-Positive Breast Cancer
Source: Cancers (Basel). 2022 Jul 27;14(15):3650. doi: 10.3390/cancers14153650 (PMC9367395; doi:10.3390/cancers14153650)
Supplement: Supplementary file 1 [file cancers-14-03650-s001.zip]

Archive with 3 entries (3 files):
- Supplementary Figure S1.pptx
- Supplementary Table S1.pdf
- Supplementary Table S2.pdf
